# Supplementary material for: Effects of Electric-Toothbrush Vibrations on the Expression of Collagen and Non-Collagen Proteins through the Focal Adhesion Kinase Signaling Pathway in Gingival Fibroblasts
Source: Biomolecules. 2022 Jun 1;12(6):771. doi: 10.3390/biom12060771 (PMC9221308; doi:10.3390/biom12060771)
Supplement: Supplementary file 1 [file biomolecules-12-00771-s001.zip]

Archive with 1 entries (1 files):
- biomolecules-1748393-SI.pdf
